# Supplementary material for: Nerve Growth Factor Modulates Regulatory Cell Volume Behavior via Stimulating TRPV1, TRPM8 Channels and Inducing Ca2+ Signaling in Human Conjunctival Epithelial Cells
Source: Cells. 2025 May 15;14(10):719. doi: 10.3390/cells14100719 (PMC12109909; doi:10.3390/cells14100719)
Supplement: Supplementary file 1 [file cells-14-00719-s001.zip]

Archive with 1 entries (1 files):
- cells-3598471-supplementary.pdf
